# Supplementary material for: Comparisons of fatigue between dialysis modalities: A cross-sectional study
Source: PLoS One. 2021 Feb 10;16(2):e0246890. doi: 10.1371/journal.pone.0246890 (PMC7875388; doi:10.1371/journal.pone.0246890)
Supplement: S1 Data — (ZIP) [file pone.0246890.s001.zip]

Archive with 1 entries (1 files):
- Database PONE D 20 17573 20200826.xlsx
