# Supplementary material for: Comparisons of fatigue between dialysis modalities: A cross-sectional study
Source: PLoS One. 2021 Feb 10;16(2):e0246890. doi: 10.1371/journal.pone.0246890 (PMC7875388; doi:10.1371/journal.pone.0246890)
Supplement: S1 Data — (ZIP) [file pone.0246890.s001.zip › Database PONE D 20 17573 20200826.xlsx]

## Sheet: Database PONE D 20 17573
No	Age	Male gender	Dialysis duration	Ln Dialysis duration	Working	HD1HDF2PD3Hybrid4	ESA	Smoking	CVD in treatment	DM	Hight	BW	BMI	SBP	DBP	Hb	Cr	BUN	Alb	CRP	LnCRP	B2MG	Original dialysis day	Fatigue Original dialysis day	Original dialysis free day	Fatigue Original dialysis free day	POMS	BDI	VAS100
1	49	1	80	4.38203	1	1	1	0	1	0	170	83	28.7197	122	64	11.1	15.82	50.1	3.8	0.14	-1.96611	24.6	3	1	2	0	12	5	64.6667
2	56	1	47	3.85015	1	2	1	1	0	0	172	58.5	19.7742	149	83	11	13.59	82.9	3.8	0.06	-2.81341	22.3	4	1	3	1	18	14	80
3	53	0	58	4.06044	0	2	1	0	0	0	160	52	20.3125	154	88	11.1	12.71	65.5	3.7	0.03	-3.50656	23.8	2	0	2	0	16	9	68.6667
4	54	1	63	4.14313	1	2	1	0	0	1	170	106	36.6782	195	99	11.8	13.92	73.2	4.2	0.31	-1.17118	23.9	2	0	2	0	9	6	30
5	53	1	254	5.53733	1	2	1	1	0	0	167	61	21.8724	162	94	9.6	15.17	71.8	3.7	0.08	-2.52573	31.7	2	0	2	0	9	0	14.6667
6	57	1	125	4.82831	1	1	0	0	0	0	162	67	25.5296	142	70	12.6	15.79	47.2	4.2	0.04	-3.21888	29.6	4	1	2	0	5	5	49.3333
7	49	1	281	5.63835	1	2	0	0	0	0	176	55.5	17.9171	176	91	11.8	15.68	58.6	4.1	0.03	-3.50656	31.7	3	1	1	0	7	8	10
8	70	0	67	4.20469	0	1	1	0	1	1	151	40	17.5431	158	56	10.9	8.67	36.4	4.2	0.04	-3.21888	28.5	4	1	3	1	11	10	48.6667
9	61	1	133	4.89035	1	1	0	0	0	1	179	103	32.1463	160	68	12.2	13.16	68	3.9	0.36	-1.02165	33.9	4	1	4	1	15	12	52
10	43	1	44	3.78419	0	2	0	0	0	1	181	88	26.8612	186	92	12.3	15.13	78.3	3.8	1.53	0.425268	29.9	3	1	2	0	11	7	20.6667
11	55	1	238	5.47227	1	1	1	0	0	0	172	67.5	22.8164	148	70	10.7	13.32	64.7	3.8	0.03	-3.50656	29.2	3	1	3	1	15	11	73.3333
12	64	0	309	5.73334	0	1	0	0	0	0	158	51.5	20.6297	144	70	12.9	11.99	76.3	3.4	0.26	-1.34707	31.9	3	1	3	1	13	20	58.6667
13	59	0	169	5.1299	0	2	1	0	0	0	170	52.9	18.3045	147	82	11.4	10.37	49.2	4.2	0.1	-2.30259	28.5	3	1	3	1	13	9	52
14	62	0	30	3.4012	1	2	1	0	0	1	158	74.5	29.843	171	95	9.2	8.97	75.7	4	0.12	-2.12026	25.2	1	0	2	0	9	9	19.3333
15	68	1	200	5.29832	0	2	1	0	0	1	168	59	20.9042	134	71	11.2	13.66	74.1	3.8	0.09	-2.40795	30.7	3	1	2	0	11	18	10.6667
16	72	0	328	5.79301	0	1	1	0	1	0	161	52	20.061	158	78	11.4	10.3	57.8	3.6	0.14	-1.96611	33.3	1	0	1	0	9	13	3.33333
17	68	1	305	5.72031	0	1	1	0	0	0	166	51.9	18.8344	160	88	10.7	8.7	66.9	3.2	1.28	0.24686	28.7	4	1	3	1	11	12	54.6667
18	47	1	56	4.02535	0	1	1	0	0	1	172	85.5	28.9008	156	80	11.5	11.71	43.5	4.4	0.53	-0.634878	24.4	3	1	3	1	13	14	80.6667
19	58	1	135	4.90527	0	1	1	0	1	0	165	91.5	33.6088	110	60	10.5	11.89	64.4	3.6	0.18	-1.7148	40.2	2	0	2	0	9	10	12.6667
20	71	0	391	5.96871	0	1	1	0	0	0	155	38	15.8169	112	60	12.3	10.41	57.3	4	0.17	-1.77196	26.9	3	1	2	0	11	10	42
21	57	0	138	4.92725	0	1	0	0	1	0	154	55	23.1911	126	60	11	12.07	60.9	4.1	0.04	-3.21888	26.9	3	1	2	0	8	9	49.3333
22	66	1	33	3.49651	1	1	1	0	1	1	177	64.8	20.6837	148	76	10.2	12.17	66.5	4.2	0.26	-1.34707	30.9	4	1	2	0	6	3	44.6667
23	63	1	244	5.49717	1	1	1	0	0	0	174	60.5	19.9828	144	80	10.3	14.19	66.9	4.3	0.05	-2.99573	27.6	3	1	2	0	12	10	50.6667
24	57	1	377	5.93225	0	2	1	0	0	0	175	55	17.9592	176	78	10.3	13.98	66.2	3.8	0.07	-2.65926	25.9	4	1	3	1	22	19	71.3333
25	54	1	132	4.8828	1	2	1	0	0	0	174	69.5	22.9555	164	99	10.7	13.1	57.3	4.1	0.24	-1.42712	28.1	3	1	3	1	10	0	50.6667
26	60	1	251	5.52545	1	2	1	0	0	0	166	47	17.0562	148	81	9.6	11.2	51.8	3.5				4	1	4	1	11	11	67.3333
27	45	1	102	4.62497	1	2	0	1	0	0	172	51.7	17.4757	172	85	10.9	12.1	63	3.8	0.89	-0.116534		4	1	3	1	21	23	48
28	59	1	185	5.22036	1	2	1	0	0	0	168	61.5	21.79	150	85	11.8	15.1	73	4				2	0	2	0	8	3	20
29	49	1	130	4.86753	1	2	1		0	0	166	66	23.9512	141	70	11.2	16.9	72	3.8				2	0	1	0	8	10	12.6667
30	52	1	25	3.21888	1	2	1	1	1	0	180	56.7	17.5	142	71	11.2	12.9	67	4.2				2	0	2	0	8	8	46.6667
31	22	1	12	2.48491	1	2	1	0	0	0	178	91.5	28.8789	125	71	11.6	19.5	78.7	4.1				3	1	2	0	12	7	63.3333
32	69	1	116	4.75359	1	2	0	0	1	1	170	69	23.8754			11.8	13.8	58.2	3.6				3	1	2	0	10	15	61.3333
33	58	0	176	5.17048	1	2	1	1	0	0	158	41.1	16.4637	155	89	10.8	10.7	49.5	4.1				2	0	3	1	12	2	29.3333
34	67	1	98	4.58497	0	2	1	0	1	1	172	52	17.5771	156	62	8.6	9.61	58	3.4				4	1	4	1	12	22	73.3333
35	43	1	31	3.43399	1	2	1	1	0	0	177	93	29.685	126	70	9.9	15.6	65.3	4				3	1	2	0	7	0	29.3333
36	67	1	392	5.97126	0	2	1	0	1	1	170	63	21.7993	136	72	10.7	11.9	56.3	3.4				3	1	2	0	9	14	57.3333
37	55	1	139	4.93447	1	2	0	1	1	0	180	95	29.321	149	90	11.2	15.8	63.6	4				3	1	3	1	21	23	72
38	78	1	150	5.01064	0	1	1	0	1	1	154	49.5	20.872	139	63	11.2	8.1	46.4	3.2				5	1	3	1	16	24	39.3333
39	77	1	119	4.77912	0	2	0	0	1	1	160	74	28.9062	133	69	11.3	8.9	58.5	3.4				3	1	2	0	9	13	18
40	80	0	410	6.01616	0	1	1	0	1	0	145	37.1	17.6457	138	76	10.5	9.4	56.2	3.5				4	1	4	1	12	18	42
41	58	1	1	0	1	1	1	0	0	1	172	79.5	26.8726	161	79	12.1	9.1	76.4	3.8			13.4	3	1	2	0	8	11	38
42	50	0	112	4.7185	1	2	1	0	0	0	154	47	19.8178	103	71	9.9	10.4	47.8	3.4				5	1	2	0	12	10	22.6667
43	72	1	12	2.48491	0	2	1	0	0	0	180	70	21.6049	140	65	11.3	10.3	53.9	3.6				4	1	3	1	12	9	54.6667
44	71	0	154	5.03695	0	2	1	0	0	1	156	58	23.833	122	63	9.6	10.6	41.3	3.7				5	1	3	1	10	10	50.6667
45	75	0	258	5.55296	0	2	0	0	0	0	154	53.5	22.5586	117	72	11.8	9.9	72.3	3.3				4	1	3	1	12	12	48
46	58	0	116	4.75359	1	2	1	0	1	0	158	42.8	17.1447	138	74	10.1	11.7	50.9	3.4				3	1	3	1	12	11	24
47	73	0	420	6.04025	0	1	1	0	0	0	156	47.8	19.6417	112	48	11.3	9.6	51.8	3.5				5	1	4	1	16	19	74.6667
48	66	0	78	4.35671	0	2	1	0	0	0	155	46.5	19.3548	162	86	8.6	10.4	75.5	3.4				5	1	1	0	10	7	1.33333
49	60	1	143	4.96284	1	2	0	0	0	0	166	68.6	24.8948	135	90	11.7	13.9	57.4	3.2				2	0	3	1	9	9	12.6667
50	61	1	98	4.58497	1	2	1		0	0	170.2	62.7	21.6445	148	80	11.2	14.2	79.1	4.3				3	1	2	0	11	9	51.3333
51	66	0	176	5.17048	0	2	1	0	0	0	152	44	19.0443	178	101	11.8	12.34	78	3.9	0.04	-3.21888	27.6	1	0	1	0	7	5	10.6667
52	51	0	303	5.71373	0	2	1	0	1	0	158	38	15.2219	167	94	12.6	9.57	57.8	3.7	0.03	-3.50656	39.5	5	1	3	1	12	24	70.6667
53	68	0	180	5.19296	0	2	1	0	1	1	162	58.5	22.2908	143	73	10.8	9.71	58.6	3.2	0.05	-2.99573	33.1	3	1	2	0	9	2	22.6667
54	55	1	151	5.01728	0	2	1	0	0	0	168	59	20.9042	144	86	12.2	12.06	50.6	3.8	0.12	-2.12026	28.8	3	1	2	0	12	10	70
55	57	0	278	5.62762	0	2	1	0	0	0	151	52.5	23.0253	109	71	10.6	10.7	61.9	3.5	0.06	-2.81341	36.4	3	1	2	0	9	3	22.6667
56	50	0	250	5.52146	1	2	1	0	0	0	165	57	20.9366	146	72	11.2	11.85	58.5	3.8	0.03	-3.50656	32	3	1	3	1	17	21	73.3333
57	59	0	226	5.42053	1	2	1	0	0	0	171	64.5	22.0581	133	81	11.7	13.54	84.9	3.6	0.1	-2.30259	30.4	3	1	1	0	13	5	23.3333
58	43	1	197	5.2832	1	2	1	0	0	0	153	43.5	18.5826	154	68	11.2	12.07	57.5	3.7	0.2	-1.60944	30.8	2	0	2	0	6	8	43.3333
59	46	1	89	4.48864	1	2	1	1	0	1	168	86.5	30.6477	160	100	12.1	16.99	73.1	3.4	0.27	-1.30933	25.7	5	1	3	1	14	21	81.3333
60	55	0	121	4.79579	0	2	1	0	0	0	164	58	21.5645	140	92	10.5	7.26	58.3	3.4	0.1	-2.30259	28.8	4	1	2	0	8	19	30
61	56	1	200	5.29832	1	2	1	1	0	1	175	66.5	21.7143	144	83	10.3	10.06	70.2	3.7	0.02	-3.91202	26.2	1	0	2	0	14	10	74
62	69	1	195	5.273	1	2	1	0	0	0	159.5	67.5	26.5328	161	87	12	14.04	78.7	3.8	0.15	-1.89712	26.9	2	0	2	0	19	20	88.6667
63	66	1	41	3.71357	1	2	1	0	0	0	165.8	66	24.009	131	77	11.6	13.14	69.6	3.9	0.24	-1.42712	25	2	0	2	0	6	9	20.6667
64	47	1	146	4.98361	1	2	1	0	0	0	180	66	20.3704	157	91	9.9	15.16	74.5	3.7	0.13	-2.04022	32.1	3	1	4	1	12	10	48.6667
65	55	1	31	3.43399	1	2	1	0	0	1	174	78	25.763	169	96	11.4	13.42	74	3.9	0.27	-1.30933	32.7	1	0	2	0	8	9	28
66	55	1	228	5.42935	1	2	0	0	0	1	174.5	71.5	23.4809	193	118	12.4	14.53	59	3.6	0.08	-2.52573	28.2	4	1	3	1	12	13	61.3333
67	68	1	168	5.12396	1	2	1	0	1	1	159	61.5	24.3266	151	69	11.9	13.52	70.8	3.6	0.09	-2.40795	26.1	2	0	2	0	5	6	42
68	70	1	307	5.72685	0	2	1	0	1	0	172.5	59	19.8278	160	79	12.1	12.41	69.9	3.7	0.04	-3.21888	27.7	4	1	3	1	16	4	78
69	61	1	162	5.0876	1	2	0	1	1	0	165	68.5	25.1607	123	67	11.4	13.8	57.9	3.9	1.64	0.494696	27.6	3	1	2	0	12	16	58.6667
70	57	1	151	5.01728	1	2	1	0	0	0	168	62	21.9671	139	88	12.2	16.73	90.5	3.5	0.05	-2.99573	29.2	3	1	2	0	11	24	15.3333
71	40	1	230	5.43808	1	2	1	0	0	0	178	58	18.3058	172	99	11.4	16.02	65.1	4	0.12	-2.12026	29.3	1	0	2	0	6	5	0
72	55	1	36	3.58352	1	2	1	0	0	0	172	107	36.1682	131	84	12	11.84	72.8	3.7			18.9	2	0	2	0	5	2	4
73	47	0	117	4.76217	1	2	1	0	0	0	158	51.5	20.6297	149	97	11	12.19	70.7	4.5	0.03	-3.50656	21.1	1	0	2	0	15	5	42
74	54	1	40	3.68888	1	2	1	0	0	1	171	73	24.9649	152	89	12.3	12.58	62.2	3.8	0.02	-3.91202	24.7	2	0	2	0	16	30	47.3333
75	45	1	77	4.34381	1	2	1	0	0	0	170	73.5	25.4325	172	100	11	13.49	75.1	3.8	0.09	-2.40795	24.3	2	0	2	0	9	4	24.6667
76	74	1	19	2.94444	0	1	1	0	1	0	168	55.4	19.6287	135	74	9.8	9.36	63.1	3.8	0.05	-2.99573		3	1	3	1	10	10	17.3333
77	61	1	213	5.36129	1	2	1	0	0	0	178	79	24.9337	146	80	10.6	14.08	58	3.4	0.39	-0.941609		3	1	2	0	9	7	30
78	63	1	45	3.80666	1	1	1	0	1	0	170	54	18.6851	151	90	10	11.06	58.7	3.3	0.04	-3.21888		2	0	2	0	6	13	14
79	70	1	205	5.32301	1	2	1	1	1	0	170	58	20.0692	164	67	9.7	11.41	54.9	3.7	0.09	-2.40795		5	1	4	1	12	17	31.3333
80	76	1	142	4.95583	1	2	1	0	0	0	167	57.5	20.6174	156	91	10.9	11.21	52.9	3.4	0.37	-0.994252		3	1	2	0	13	21	2
81	61	1	33	3.49651	0	1	0	0	1	1	161.6	90	34.4635	125	57	13.5	11.24	93.6	3.6	0.81	-0.210721		3	1	2	0	9	9	47.3333
82	74	1	196	5.27811	0	1	1	0	1	1	159	55	21.7555	128	66	10.4	11.71	58.3	3.2	0.18	-1.7148		3	1	3	1	16	20	39.3333
83	74	0	318	5.76205	0	2	1	0	0	0	152	55	23.8054	137	67	11.6	10.12	72.4	3.4	0.2	-1.60944		5	1	4	1	21	17	80
84	62	0	234	5.45532	0	2	1	0	0	0	152	43.1	18.6548	151	71	10	8.98	81	3.6	0.05	-2.99573		2	0	1	0	6	4	18
85	54	0	318	5.76205	1	2	1	0	1	0	158	47	18.8271	145	93	10	10.77	47	3.3	0.06	-2.81341		2	0	1	0	12	9	70
86	55	0	265	5.57973	0	2	1	0	0	0	157	53	21.5019	166	91	10.8	12.42	46.6	3.8	0.06	-2.81341		3	1	1	0	10	19	50
87	57	0	295	5.68698	0	2	1	0	0	0	160	41.5	16.2109	133	75	12.4	11.05	41.7	4.5	0.02	-3.91202		2	0	2	0	7	1	20
88	63	0	158	5.0626	0	2	1	0	1	1	158	55	22.0317	152	65	10.8	9.6	41.6	4.1	0.08	-2.52573		4	1	3	1	14	16	42
89	62	1	12	2.48491	1	1	1	0	0	1	168	77	27.2817	151	88	10.8	8.1	47.5	4.3	0.25	-1.38629		2	0	2	0	7	13	24
90	78	1	12	2.48491	0	1	1	0	0	0	169	60.4	21.1477	132	75	11	8.84	72.3	3.7	0.03	-3.50656		3	1	2	0	18	11	52
91	69	1	59	4.07754	0	1	1	0	0	1	158	48.3	19.3479	141	71	12.1	9.32	48.3	3.5	0.17	-1.77196		4	1	3	1	13	10	52
92	78	1	42	3.73767	0	2	1	0	1	1	167.5	63.4	22.5975	148	59	11	10.39	72	3.5	0.98	-0.0202027		4	1	2	0	10	9	56
93	69	0	229	5.43372	1	2	1	0	1	0	152	49	21.2084	148	73	11.8	10.55	107.2	3.3	0.15	-1.89712		3	1	2	0	9	12	58.6667
94	69	0	205	5.32301	0	2	1	0	0	0	156	49	20.1348	149	83	10.6	11.07	64.9	3.2	0.1	-2.30259		2	0	2	0	10	4	55.3333
95	64	0	74	4.30407	0	2	1	0	0	0	161	40.2	15.5087	178	82	9.2	9.39	66.2	3.2	0.42	-0.867501		3	1	2	0	11	16	52.6667
96	66	0	123	4.81218	0	2	0	0	0	0	151	77.8	34.1213	104	58	10.9	11.83	67.8	3.6	0.08	-2.52573		3	1	2	0	9	17	46
97	73	0	315	5.75257	0	2	1	0	0	0	149.5	47.2	21.1183	149	85	11.8	8.76	55.6	3.6	0.07	-2.65926		3	1	2	0	13	27	74
98	65	1	175	5.16479	1	2	0	0	0	0	160	49	19.1406	137	87	13.2	12.45	65.1	3.7	0.17	-1.77196		3	1	2	0	7	5	21.3333
99	78	1	64	4.15888	0	1	1	0	0	0	164	43.5	16.1734	151	104	9.3	6.82	53.2	3.7	0.22	-1.51413		4	1	3	1	20	6	62.6667
100	62	1	118	4.77068	1	2	0	0	0	0	156	61.8	25.3945	125	86	13.9	14.03	60.2	3.3	0.26	-1.34707		4	1	3	1	12	13	80
1	39	1	0	#NUM!	1	3	1	0	0	0	151	45	19.736	120	80	11.6	7.44	31	3.4	0.04	-3.21888	9.48	2	0			6	3	48.6667
2	54	0	102	4.62497	1	4	1	0	1	0	167	52.5	18.8246	137	83	10.6	12.82	65	3.2	0.04	-3.21888	31.78	3	1			13	17	50.6667
3	43	1	6	1.79176	1	3	1	0	0	0	168	87	30.8248	145	85	7.7	14.07	53	3.4	0.7	-0.356675	24.81	4	1			14	13	59.3333
4	68	1	25	3.21888	1	3	1	0	1	1	162	60.5	23.0529	140	75	10.4	10.81	73	4	0.12	-2.12026	18.49	4	1			11	5	50
5	67	1	9	2.19722	1	3	1	0	0	0	173	82	27.3982	140	90	11.5	11.06	64	3.4	0.36	-1.02165	16.3	2	0			7	3	25.3333
6	82	1	80	4.38203	0	3	1	0	0	0	167	59	21.1553	106	46	9.5	11.8	62	3.2	0.38	-0.967584	39.1	4	1			18	22	77.3333
7	71	1	13	2.56495	0	3	1	0	0	0	167	52.5	18.8246	130	72	12.2	11.2	82	4.3	0.04	-3.21888	28.2	5	1			18	26	80.6667
8	60	1	23	3.13549	1	3	1	0	1	0	168	67	23.7387	171	104	10.1	14.9	70	3.2	0.05	-2.99573	26.2	3	1			11	14	31.3333
9	61	1	57	4.04305	1	4	1	0	1	0	166	67	24.3141	143	86	12.4	15.07	59	3.6	0.85	-0.162519	44.5	3	1			9	14	29.3333
10	55	1	14	2.63906	1	3	1	0	0	0	171	60	20.5191	150	86	13.2	11.4	71	3.3	0.08	-2.52573	28.9	3	1			17	14	70.6667
11	56	1	19	2.94444	1	4	1		0	1	173.5	83.5	27.7388	165	100	11.1	15.86	82	3.1	0.1	-2.30259	36.13	5	1			15	10	78
12	74	1	98	4.58497	1	3	1	0	0	0	170	60	20.7612	140	76	8.5	13.18	47	2.2	3.25	1.17865	36.76	3	1			13	17	64.6667
13	55	1	3	1.09861	1	3	1	0	0	0	175	57	18.6122	130	90	12.1	7.01	57	3.4	0.04	-3.21888	15.26	3	1			14	9	56
14	46	0	30	3.4012	1	3	1	0	0	0	154.5	58	24.298	145	105	10.5	74	14.15	3	0.04	-3.21888	30.12	1	0			21	30	94.6667
16	54	1	2	0.693147	1	3	1	0	0	0	171	77	26.3329	127	87	12.6	9.9	47	3.5	0.05	-2.99573	17.7	2	0			8	6	10.6667
17	62	0	8	2.07944	0	3	1	0	1	1	160	61	23.8281	160	80	13.2	10.18	58	2.7	0.43	-0.84397	33.57	3	1			10	21	33.3333
18	66	1	6	1.79176	0	3	1	0	0	0	170	66	22.8374	145	90	12.5	8.76	68	3.5	0.08	-2.52573	13.9	3	1			14	18	16
19	63	1	13	2.56495	0	3	1	0	1	0	165	56.5	20.753	148	74	11.1	10.89	42	3.5	0.09	-2.40795	34.52	2	0			7	8	47.3333
20	57	1	19	2.94444	1	3	1	0	0	0	164	65.7	24.4274	131	79	12.2	19.87	54	3.5	0.047	-3.05761	35.14	3	1			10	13	36
21	85	1	34	3.52636	1	3	1	1	0	1	161	68	26.2336	160	80	10.2	7.89	50	3.1	0.44	-0.820981	18.1	2	0			7	12
22	69	0	27	3.29584	0	3	1	0	0	0	160	61	23.8281	139	77	10.9	12.19	55	3.2	4.32	1.46326	30.25	3	1			15	6	48
23	62	1	74	4.30407	1	4	1	0	0	1	172	63	21.2953	149	91	12.7	11.06	48	2.9	0.04	-3.21888	24.18	4	1			11	8	36
24	88	1	9	2.19722	1	3	1	0	0	0	153.5	46	19.5228	110	57	11	8.39	73	2.9	0.1	-2.30259	24.5	2	0			9	9	29.3333
25	70	1	2	0.693147	1	3	1	0	0	0	175	71.7	23.4122	130	80	11.2	7.87	49	3.4	0.04	-3.21888	13.81	2	0			9	7	25.3333
26	68	1	11	2.3979	1	3	1	0	0	0	178	80	25.2493	140	76	10.2	5.12	59	3.5	1.09	0.0861777	15.06	3	1			14	3	33.3333
27	47	0	25	3.21888	1	3	1	1	1	0	155	60	24.974	121	79	10.7	9.88	54	3	0.2	-1.60944	39.85	2	0			8	5	18
28	61	1	11	2.3979	1	4	1	0	1	0	164.5	57	21.0641	115	70	10.5	9.3	55	3.1	0.05	-2.99573	19.63	2	0			12	9	40
29	67	1	11	2.3979	1	3	1	0	0	1	178	77	24.3025	140	115	11.1	11.24	52	3.7	0.07	-2.65926	21.25	4	1			10	13	38
30	65	0	78	4.35671	0	3	1	0	1	0	156	51	20.9566	132	82	10.9	9.75	55	2.8	0.11	-2.20727	28.82	2	0			11	17	25.3333
31	60	1	42	3.73767	1	3	1	0	0	0	166	59	21.4109	130	80	11.9	12.15	50	3.8	0.04	-3.21888	31.95	2	0			11	5	16
32	70	1	22	3.09104	1	3	1	0	0	0	164	58	21.5645	120	80	11.1	8.09	88	3.2	0.04	-3.21888	20.38	3	1			12	0	11.3333
33	56	0	6	1.79176	1	3	1	0	0	0	160	45	17.5781	160	90	12.5	6.23	37	3.8	0.04	-3.21888	18.63	4	1			24	53	94.6667
34	66	1	69	4.23411	0	4	1	0	1	0	166	65	23.5883	142	86	11.9	13.45	42	3	0.07	-2.65926	35.91	2	0			9	3	44
35	78	1	58	4.06044	0	3	1	0	1	0	165	66	24.2424	140	82	10.7	17.4	51	3.2	1.17	0.157004	41	3	1			14	21	64.6667
36	36	0	26	3.2581	0	3	1	0	1	0	158	53	21.2306	135	88	10.6	9.08	54	3.3	0.69	-0.371064	31	3	1			19	28	72.6667
37	56	1	41	3.71357	0	3	1	0	0	0	174.3	75	24.6869	150	80	10.3	16	66	3.3	0.13	-2.04022	32.65	4	1			24	21	84
38	69	1	58	4.06044	1	4	0	0	1	1	168	54.6	19.3452	155	83	12.8	10.79	81	3	0.84	-0.174353	37.53	3	1			13	7	53.3333
39	43	1	39	3.66356	1	4	1	0	1	1	172	84	28.3937	146	89	10.9	16.49	67	2.9	2.26	0.815365	41.76	4	1			20	27	64.6667
40	42	1	6	1.79176	1	3	1	0	0	0	169	63	22.0581	144	87	10.5	9.47	53	4	0.09	-2.40795	15.31	3	1			20	20	28.6667
41	53	0	26	3.2581	1	3	1	0	1	1	149.5	85.8	38.3888	143	68	10	9.17	43	2.8	0.16	-1.83258	28.79	3	1			10	13	31.3333
42	54	1	30	3.4012	1	3	0	1	0	1	167.1	69.8	24.9978	142	78	12.6	10.01	65	3.5	0.04	-3.21888	20.6	1	0			5	13	14
43	55	1	29	3.3673	0	3	1	0	0	1	170.8	97.7	33.4903	165	80	11	9.94	62	3.7	0.81	-0.210721	20.63	4	1			8	11	43.3333
44	47	1	17	2.83321	1	3	0	0	0	0	170	76.6	26.5052	124	90	12.8	8.4	54	4.1	0.07	-2.65926	13.42	2	0			5	19	35.3333
45	39	1	6	1.79176	1	3	1	1	0	0	170	78.5	27.1626	131	85	11.8	11.21	74	4	0.04	-3.21888		3	1			11	4	55.3333
46	55	1	30	3.4012	0	3	1	1	1	1	176	70.8	22.8564	155	90	11	13.16	50	2.9	0.35	-1.04982		2	0			6	27	48.6667
47	45	0	38	3.63759	0	3	1	0	0	0	160	100	39.0625	143	81	11.1	9.82	69	3.4	0.94	-0.0618754	33.94	2	0			6	17	62.6667
48	79	1	60	4.09434	0	3	1	0	1	1	170	64.2	22.2145	130	56	9.5	11.46	72	2.9	0.71	-0.34249	26.26	2	0			5	7	23.3333
49	58	1	164	5.09987	1	3	1	0	0	0	165	51.3	18.843	110	73	12.1	7.7	46	2.6	0.14	-1.96611	19.03	3	1			8	4	56
50	74	1	119	4.77912	0	3	1	0	1	0	174	81.7	26.9851	142	94	10.8	11.38	54	2.9	0.41	-0.891598	45.93	3	1			9	18	49.3333
51	59	1	9	2.19722	0	3	1	0	0	1	168	69	24.4473	146	75	12.9	11.66	61	3.1	0.37	-0.994252	30.07	4	1			15	35	65.3333
52	45	1	39	3.66356	1	3	1	0	0	0	174.3	72.6	23.8969	131	90	11.8	17.93	50	3.8	0.08	-2.52573		2	0			6	7	22
53	69	0	62	4.12713	0	3	1	0	0	1	138.9	54.9	28.4556	112	56	12.6	7.61	36	3.1	0.04	-3.21888	24.58	5	1			11	10	50.6667
54	78	0	57	4.04305	0	4	1	0	0	0	148.5	46.8	21.2223	130	70	11.8	10.44	49	3.4	0.17	-1.77196	33	3	1			13	14	48.6667
55	80	1	106	4.66344	1	3	1	0	1	0	160	56.8	22.1875	130	75	11.9	11.51	45	2.9	1.34	0.29267	29.27	2	0			9	2	20
56	56	1	33	3.49651	0	3	1	1	1	1	182	68.4	20.6497	143	88	8.3	9.47	29	2.4	4.45	1.4929		1	0			9	26	76.6667
57	51	1	27	3.29584	0	3	0	0	1	1	174	93	30.7174	136	84	12.3	8.76	65	3.6	0.44	-0.820981	15.73	4	1			10	11	48
58	65	0	41	3.71357	0	3	1	0	0	0	152	46.4	20.0831	134	74	11.5	10.09	58	2.9	0.04	-3.21888	25.57	4	1			11	19	36
59	54	1	32	3.46574	1	3	1	0	1	0	171	54.5	18.6382	148	90	11.2	11.49	42	3.3	0.05	-2.99573	30.45	3	1			12	12	58.6667
60	66	1	4	1.38629	0	3	0	0	0	1	165	74	27.1809	130	81	11.6	5.76	43	2.8	3.83	1.34286	11.69	4	1			12	23	82.6667
61	35	0	51	3.93183	0	4	1	0	0	1	148.7	72.3	32.6976	147	106	10.9	15.71	65	3.4	0.73	-0.314711	34.96	4	1			16	22	74.6667
62	67	0	54	3.98898	0	4	1	0	0	1	152	58	25.1039	145	80	10.5	9.31	62	3.2	0.15	-1.89712	27.15	5	1			12	8	50.6667
63	59	1	21	3.04452	1	3	1	0	0	0	169	69	24.1588	150	85	11.2	13.24	62	3.4	0.05	-2.99573	24.79	3	1			7	15	60
64	53	1	65	4.17439	1	3	1	0	0	0	178	70.8	22.3457	134	84	11.1	14.45	52	3.4	0.04	-3.21888	40.2	5	1			9	4	26.6667
65	58	0	12	2.48491	1	3	1	0	0	0	156	61.5	25.2712	158	97	10.5	11.54	72	3.1	0.07	-2.65926	34.08	2	0			5	2	1.33333
66	76	1	34	3.52636	1	3	1	0	0	0	153	52.9	22.5981	120	71	11.8	9.13	59	3.3	0.04	-3.21888	30.87	3	1			17	15	64
67	44	1	21	3.04452	1	4	1	0	0	0	180	89.3	27.5617	160	100	7.6	17.85	60	2.7	2	0.693147		3	1			10	21	41.3333
68	55	1	58	4.06044	0	3	1	0	1	0	174	54.1	17.8689	122	76	11.6	7.03	28	1.8	1.21	0.19062	38.53	2	0			6	16	58
69	67	1	79	4.36945	0	3	1	0	1	0	154.6	53.1	22.2165	139	77	11.1	11.28	57	3.5	0.1	-2.30259	32.3	4	1			16	13	85.3333
70	58	0	43	3.7612	0	3	1	0	0	0	151.6	44.5	19.3625	133	83	10.8	9.14	47	3.5	0.04	-3.21888	41.58	3	1			12	7	52
71	76	1	34	3.52636	0	4	1	0	0	1	168.8	60.3	21.1628	127	70	12.1	9.96	73	3.2	0.1	-2.30259	22.1	3	1			14	20	48.6667
72	61	1	5	1.60944	1	3	1	0	0	0	161	68.4	26.3879	123	77	12.5	7.3	59	3.8	0.1	-2.30259	10.5	2	0			5	3	9.33333
73	65	0	123	4.81218	0	4	1	0	0	0	162	60.5	23.0529	160	92	11.6	9.86	57	2.6	0.1	-2.30259	27	5	1			8	11	62
74	54	1	33	3.49651	1	4	1	0	0	0	169.8	49	16.995	145	93	13.7	12.17	50	2.7	0.1	-2.30259	22.5	5	1			23	32	69.3333
75	59	1	35	3.55535	1	4	1	0	1	0	170	78.3	27.0934	138	87	10.8	12.35	67	3.6	0.14	-1.96611	26.6	4	1			11	8	32.6667
76	48	1	25	3.21888	1	4	1	0	0	0	184	93.5	27.617	130	89	12.2	18.41	72	3.3	0.1	-2.30259	27	4	1			12	10	64.6667
78	60	1	101	4.61512	0	4	1	0	0	0	164	59	21.9363	148	82	13.7	13.17	62	2.8	0.16	-1.83258	26.7	3	1			11	16	54
79	39	1	6	1.79176	1	3	1	0	0	0	174	83.2	27.4805	127	82	13.1	11.06	56	3.5	0.1	-2.30259	20.6	3	1			18	25	69.3333
80	74	1	39	3.66356	0	3	1	0	1	0	165	60.9	22.3691	130	60	11.5	11.27	55	3.5	0.22	-1.51413	28.6	2	0			7	4	10.6667
81	63	0	157	5.05625	0	4	1	0	0	0	157	56	22.719	103	55	12.1	8.26	26.4					5	1			11	11
82	80	0	57	4.04305	0	4	1	0	0	1	147	53	24.5268	164	84	10.1	8.63	40	3	0.1	-2.30259	22.1	3	1			13	19	51.3333
83	69	1	88	4.47734	1	4	1	0	1	0	156	55.5	22.8057	163	94	12.1	11.79	52	3.4	0.21	-1.56065	35	3	1			8	9	60
84	70	1	67	4.20469	0	4	1	0	0	0	157	59	23.9361	129	77	10.5	7.66	41	2.4	0.37	-0.994252	34	2	0			9	9	15.3333
85	48	0	45	3.80666	0	3	1	0	0	0	152	54	23.3726	125	76	11.1	12.11	42	3.1	0.1	-2.30259	37.1	3	1			14	17	73.3333
87	70	1	74	4.30407	0	4	1	0	0	0	171	58.8	20.1088	123	73	12.5	13.82	70	3.3	0.1	-2.30259	22.7	3	1			9	4	62.6667
88	71	0	67	4.20469	0	4	1	0	0	0	150	41	18.2222	151	86	13	8.47	28	3	0.1	-2.30259	27.5	3	1			9	20	40.6667
89	51	1	71	4.26268	0	4	1	0	0	0	165	69	25.3444	127	78	15.7	17.32	58	3.5	0.1	-2.30259	30.5	4	1			11	11	62.6667
90	63	1	20	2.99573	1	3	1	0	0	0	167	59.8	21.4421	133	86	13.3	11.46	75	3.7	0.08	-2.52573	13.9	3	1			8	4	30
91	66	1	5	1.60944	0	3	1	0	0	0	157	53	21.5019	132	71	13.5	6.95	39	2.7	0.1	-2.30259	21.4	3	1			9	15	54.6667
92	41	1	23	3.13549	1	3	1	0	0	1	166	71.5	25.9472	154	93	14.3	15.15	57	4	0.1	-2.30259	31	3	1			8	13	58.6667
93	62	0	20	2.99573	0	3	1	0	0	0	161	49	18.9036	118	69	12.5	8.33	66	3.7	0.1	-2.30259	18.5	3	1			11	15	62.6667
94	71	1	63	4.14313		4	1	0	1	0	170	52	17.9931	116	79	14.2	8.69	43	3	0.1	-2.30259	21.7	4	1			11	14	48
95	71	1	19	2.94444	0	3	1	0	0	1	169	64	22.4082	155	65	12.9	10.67	63	3.7	0.78	-0.248461	20.3	3	1			10	8	43.3333
98	76	0	7	1.94591	1	3	1	0	0	0	153	44	18.7962	123	72	11	6.45	70	3	0.1	-2.30259	16.7	2	0			7	9	33.3333
100	39	0	79	4.36945	0	3	1	0	0	1	145	42	19.9762	126	74	11.7	7.45	32	3.2	0.04	-3.21888	16.3	4	1			12	14	9.33333
